# Supplementary material for: Tobacco Smoke Exposure in Children and Adolescents: Prevalence, Risk Factors and Co-Morbid Neuropsychiatric Conditions in a US Nationwide Study
Source: Healthcare (Basel). 2024 Oct 22;12(21):2102. doi: 10.3390/healthcare12212102 (PMC11545687; doi:10.3390/healthcare12212102)
Supplement: Supplementary file 1 [file healthcare-12-02102-s001.zip]

Archive with 1 entries (1 files):
- healthcare-3097932-supplementary.pdf
